# Supplementary material for: Checklist of gypsophilous vascular flora in Italy
Source: PhytoKeys. 2018 Jul 18;(103):61–82. doi: 10.3897/phytokeys.103.25690 (PMC6060226; doi:10.3897/phytokeys.103.25690)
Supplement: Supplementary material 1 — Plant species data [file phytokeys-103-061-s002.xlsx]

## Sheet: Sheet1
Species	Synonym	Family	Distribution	Life-form	Conservation status	Number of assessments	Functional group	Total score	Median	Mean	Standard Deviation	Median Peninsula	Median Sicily
Chaenorhinum exile (Coss. & Kralik) Lange	Chaenorhinum rupestre (Guss.) Speta	Plantaginaceae	S-Medit.	T	-	11	Wide gypsophile	55	5	5	0	-	5
Sedum gypsicola Boiss. & Reut.	Sedum gypsicola Boiss. & Reuter subsp. trinacriae Afferni	Crassulaceae	Medit.	Ch	-	11	Wide gypsophile	51	5	4.63636	0.6742	-	5
Sedum ochroleucum Chaix subsp. mediterraneum Gallo		Crassulaceae	Endem.	Ch	-	9	Narrow gypsophile	38	5	4.22222	1.30171	-	5
Allosorus persicus (Bory) Christenh.	Cheilanthes persica (Bory) Mett. ex Kuhn, Notholaena persica Bory	Pteridaceae	Medit.	H	EN	5	Wide gypsophile	21	5	4.2	1.09545	5	3
Festuca gypsophila Hack.	Ctenopsis gypsophila (Hack.) Paunero)	Poaceae	Medit.	T	-	1	Wide gypsophile	5	5	5	-	-	5
Artemisia lanata Willd.		Asteraceae	Europ.	Ch	-	2	Wide gypsophile	9	4.5	4.5	0.707107	5	4
Brassica villosa Biv. subsp. tinei (Lojac.) Raimondo & Mazzola		Brassicaceae	Endem.	Ch	-	11	Narrow gypsophile	43	4	3.90909	1.30035	-	4
Diplotaxis crassifolia (Raf.) DC.	Diplotaxis harra subsp. crassifolia (Raf.) Maire	Brassicaceae	S-Medit.	Ch	-	11	Wide gypsophile	45	4	4.09091	0.94388	-	4
Reaumuria vermiculata L.		Tamaricaceae	S-Medit.	NP	-	4	Wide gypsophile	13	4	3.25	1.5	-	4
Stipa austroitalica Martinovský subsp. frentana Moraldo & Ricceri		Poaceae	Endem.	H	LC	5	Narrow gypsophile	21	4	4.2	0.83666	4.5	4
Erysimum metlesicsii Polatschek		Brassicaceae	Endem.	H	-	11	Narrow gypsophile	40	4	3.63636	0.924416	-	4
Limonium catanzaroi Brullo		Plumbaginaceae	Endem.	H	-	5	Narrow gypsophile	18	4	3.6	1.67332	-	4
Limonium optimae Raimondo		Plumbaginaceae	Endem.	H	-	5	Narrow gypsophile	18	4	3.6	1.67332	-	4
Astragalus caprinus L. subsp. huetii (Bunge) Podlech		Fabaceae	Endem.	H	-	11	Narrow gypsophile	28	3	2.54545	1.12815	-	3
Capparis sicula Veill.	Capparis spinosa L. subsp. spinosa var. canescens Coss.	Capparaceae	Medit.	NP	-	11	Wide gypsophile	28	3	2.54545	0.8202	1	3
Elaeoselinum asclepium (L.) Bertol. subsp. meoides (Desf.) Fiori		Apiaceae	Medit.	H	-	4	Wide gypsophile	11	3	2.75	0.5	-	3
Gypsophila arrostii Guss. subsp. arrostii		Caryophyllaceae	Endem.	Ch	-	11	Narrow gypsophile	36	3	3.27273	0.904534	-	3
Lygeum spartum L.		Poaceae	S-Medit.	H	-	9	Wide gypsophile	20	3	2.22222	0.971825	3	2.5
Matthiola fruticulosa (L.) Maire subsp. fruticulosa	Matthiola tristis (L.) R. Br. in W. T. Aiton;	Brassicaceae	Europ.	Ch	-	11	Wide gypsophile	30	3	2.72727	0.904534	2	3
Stipa barbata Desf.		Poaceae	Medit.	H	-	7	Wide gypsophile	18	3	2.57143	0.786796	-	3
Visnaga crinita (Guss.) Giardina & Raimondo	Ammi crinitum Guss.	Apiaceae	Endem.	T	-	5	Narrow gypsophile	13	3	2.6	0.894427	-	3
Linum decumbens Desf.		Linaceae	Medit.	T	-	9	Wide gypsophile	23	3	2.55556	0.527046	-	3
Phagnalon rupestre (L.) DC. subsp. illyricum (H.Lindb.) Ginzb.		Asteraceae	Medit.	Ch	-	9	Wide gypsophile	23	3	2.55556	0.881917	3	2.5
Teucrium aureum Schreb.	Teucrium polium L. subsp. aureum (Schreb.) Arcang.	Lamiaceae	Medit.	Ch	-	7	Wide gypsophile	16	3	2.28571	0.95119	-	3
Allium moschatum L.		Amaryllidaceae	Europ.	G	-	1	Wide gypsophile	3	3	3	-	3	-
Elytrigia obtusiflora (DC.) Tzvelev	Elymus obtusiflorus (DC.) Conert	Poaceae	Europ.	G	-	1	Wide gypsophile	3	3	3	-	-	3
Hippomarathrum siculum (L.) Hoffmanss. & Link	Cachrys sicula L.	Apiaceae	Medit.	H	-	5	Wide gypsophile	11	3	2.2	1.09545	-	3
Matthiola fruticulosa (L.) Maire subsp. coronopifolia (Sm.) Giardina & Raimondo		Brassicaceae	Endem.	Ch	-	1	Narrow gypsophile	3	3	3	-	-	3
Parapholis incurva (L.) C.E.Hubb.	Lepturus incurvus (L.) Druce	Poaceae	Medit.	T	-	7	Wide gypsophile	15	3	2.14286	1.06904	1	3
Parapholis strigosa (Dumort.) C.E.Hubb.		Poaceae	Medit.	T	-	5	Wide gypsophile	11	3	2.2	1.09545	1	3
Suaeda fruticosa (L.) Forssk.	Suaeda vera Forsskal	Chenopodiaceae	Widespread	NP	-	5	Wide gypsophile	11	3	2.2	1.09545	1	3
Carlina gummifera (L.) Less.	Atractylis gummifera L.	Asteraceae	S-Medit.	H	-	8	Gypsovag	18	2.5	2.25	0.886405	-	2.5
Echinaria capitata (L.) Desf. var. todaroana Ces., Passer. & Gibelli		Poaceae	Medit.	T	-	8	Gypsovag	21	2.5	2.625	1.40789	-	2.5
Helianthemum ledifolium (L.) Mill.		Cistaceae	Medit.	T	-	4	Gypsovag	9	2.5	2.25	0.957427	-	2.5
Helianthemum oelandicum (L.) Dum. Cours. subsp. italicum (L.) Ces.		Cistaceae	Europ.	Ch	-	4	Gypsovag	11	2.5	2.75	1.70783	3.5	2
Mantisalca salmantica (L.) Briq. & Cavill.		Asteraceae	Medit.	H	-	6	Gypsovag	13	2.5	2.16667	0.983192	-	2.5
Micromeria canescens (Guss.) Benth.		Lamiaceae	Endem.	Ch	-	6	Gypsovag	14	2.5	2.33333	0.816497	-	2.5
Micromeria fruticulosa (Bertol.) Grande		Lamiaceae	Medit.	Ch	-	8	Gypsovag	19	2.5	2.375	0.744024	-	2.5
Moricandia arvensis (L.) DC.		Brassicaceae	S-Medit.	H	-	8	Gypsovag	18	2.5	2.25	0.886405	-	2.5
Nepeta apuleii Ucria		Lamiaceae	S-Medit.	H	-	8	Gypsovag	20	2.5	2.5	1.19523	-	2.5
Nigella arvensis L. subsp. glaucescens (Guss.) Greuter & Burdet		Ranunculaceae	Endem.	T	-	6	Gypsovag	13	2.5	2.16667	0.983192	-	2.5
Rhamnus lycioides L. subsp. oleoides (L.) Jahand. & Maire		Rhamnaceae	S-Medit.	P	-	6	Gypsovag	13	2.5	2.16667	0.983192	-	2.5
Scorzonera hirsuta L.		Asteraceae	Medit.	H	-	6	Gypsovag	16	2.5	2.66667	1.36626	5	2
Scorzonera villosa Scop.		Asteraceae	Medit.	H	-	6	Gypsovag	13	2.5	2.16667	0.983192	-	2.5
Sulla capitata (Desf.) B.H.Choi & H.Ohashi	Hedysarum glomeratum F.G.Dietr.	Fabaceae	Medit.	T	-	6	Gypsovag	15	2.5	2.5	1.04881	2	3
Sulla spinosissima (L.) B.H.Choi & H.Ohashi	Hedysarum spinosissimum L. subsp. spinosissimun	Fabaceae	Medit.	T	-	6	Gypsovag	13	2.5	2.16667	0.983192	-	2.5
Thymbra capitata (L.) Cav.	Thymus capitatus (L.) Hofmgg. et Lk.	Lamiaceae	Medit.	Ch	-	12	Gypsovag	30	2.5	2.5	0.522233	2	3
Thymus striatus Vahl		Lamiaceae	Europ.	Ch	-	4	Gypsovag	9	2.5	2.25	0.957427	3	1.5
Velezia rigida L.		Caryophyllaceae	Medit.	T	-	2	Gypsovag	5	2.5	2.5	0.707107	-	2.5
Acanthus mollis L. subsp. mollis		Acanthaceae	Euri-Medit.	H	-	9	Gypsovag	16	2	1.77778	0.440959	2	2
Achnatherum bromoides (L.) P. Beauv.	Stipa bromoides (L.) Dörfl.; Aristella bromoides (L.) Bertol.	Poaceae	Medit.	H	-	4	Gypsovag	7	2	1.75	0.5	2	2
Aizoanthemum hispanicum (L.) H.E.K.Hartmann	Aizoon hispanicum L.	Aizoaceae	S-Medit.	T	CR	2	Gypsovag	4	2	2	0	-	2
Ajuga iva (L.) Schreb. subsp. iva		Lamiaceae	Medit.	Ch	-	7	Gypsovag	15	2	2.14286	0.690066	2.5	2
Allium ampeloprasum L.		Amaryllidaceae	Euri-Medit.	G	-	8	Gypsovag	14	2	1.75	0.46291	1.5	2
Allium chamaemoly L. subsp. chamaemoly		Amaryllidaceae	Medit.	G	-	8	Gypsovag	15	2	1.875	0.834523	2	2
Allium cupanii Raf.		Amaryllidaceae	Medit.	G	-	8	Gypsovag	18	2	2.25	0.707107	2	2
Allium sphaerocephalon L. subsp. sphaerocephalon		Amaryllidaceae	Euri-Medit.	G	-	10	Gypsovag	19	2	1.9	0.567646	2	2
Allium subhirsutum L.		Amaryllidaceae	Medit.	G	-	9	Gypsovag	18	2	2	0	-	2
Allosorus acrosticus (Balb.) Chrstenh.	Cheilanthes acrostica (Balb.) Tod.	Pteridaceae	Medit.	H	-	11	Gypsovag	28	2	2.54545	0.8202	-	2
Ambrosina bassii L.		Araceae	Medit.	G	-	8	Gypsovag	17	2	2.125	0.353553	-	2
Ampelodesmos mauritanicus (Poir.) T. Durand & Schinz		Poaceae	S-Medit.	H	-	17	Gypsovag	36	2	2.11765	0.857493	2	2
Anacamptis collina (Banks & Sol. ex Russell) R.M.Bateman, Pridgeon & M.W.Chase	Orchis collina Banks & Sol. ex Russell	Orchidaceae	Medit.	G	-	6	Gypsovag	12	2	2	0.632456	-	2
Anacamptis morio (L.) R.M. Bateman, Pridgeon & M.W.Chase subsp. longicornu (Poir.) H.Kretzschmar, Eccarius & H.Dietr.	Orchis longicornu Poir.	Orchidaceae	Europ.	G	-	9	Gypsovag	16	2	1.77778	0.440959	2	2
Anacamptis papilionacea (L.) R.M.Bateman, Pridgeon & M.W.Chase	Orchis papilionacea L. var. papilionacea	Orchidaceae	Euri-Medit.	G	-	11	Gypsovag	19	2	1.72727	0.467099	1	2
Anagyris foetida L.		Fabaceae	S-Medit.	P	-	11	Gypsovag	24	2	2.18182	0.40452	-	2
Andropogon distachyos L.		Poaceae	Widespread	H	-	6	Gypsovag	13	2	2.16667	0.752773	-	2
Anemone coronaria L.		Ranunculaceae	Medit.	G	-	9	Gypsovag	18	2	2	0.5	1.5	2
Anisantha madritensis (L.) Nevski	Bromus madritensis L.	Poaceae	Euri-Medit.	T	-	8	Gypsovag	16	2	2	0	2	2
Anisantha tectorum (L.) Nevski	Bromus tectorum L.	Poaceae	Eurasiat. s.l.	T	-	7	Gypsovag	14	2	2	0.57735	1	2
Anthyllis vulneraria L. subsp. maura (G.Beck) Maire		Fabaceae	S-Medit.	H	-	9	Gypsovag	19	2	2.11111	0.600925	2	2
Antirrhinum siculum Mill.		Plantaginaceae	Endem.	Ch	-	11	Gypsovag	21	2	1.90909	0.700649	-	2
Argyrolobium zanonii (Turra) P.W.Ball subsp. zanonii		Fabaceae	Medit.	Ch	-	5	Gypsovag	9	2	1.8	0.447214	2	1
Arisarum vulgare O.Targ.Tozz. subsp. vulgare		Araceae	Medit.	G	-	10	Gypsovag	20	2	2	0	2	2
Artemisia arborescens L.		Asteraceae	S-Medit.	NP	-	7	Gypsovag	17	2	2.42857	0.534522	-	2
Arum italicum Mill. subsp. italicum		Araceae	Medit.	G	-	7	Gypsovag	13	2	1.85714	0.377964	2	2
Asparagus acutifolius L.		Asparagaceae	Medit.	NP	-	13	Gypsovag	26	2	2	0.408248	2	2
Asparagus albus L.		Asparagaceae	Medit.	NP	-	7	Gypsovag	14	2	2	0.57735	-	2
Asperula aristata L.f. subsp. aristata	Asperula aristata L.f. subsp. scabra auct. pro parte majore	Rubiaceae	Medit.	Ch	-	6	Gypsovag	11	2	1.83333	0.752773	-	2
Asphodeline lutea (L.) Rchb.		Asphodelaceae	Medit.	G	-	14	Gypsovag	28	2	2	0.5547	2	2
Asphodelus ramosus L. subsp. ramosus		Asphodelaceae	Medit.	G	-	11	Gypsovag	22	2	2	0	2	2
Asplenium ceterach L.	Ceterach officinarum Lam. & DC.	Aspleniaceae	Eurasiat. s.l.	H	-	16	Gypsovag	30	2	1.875	0.341565	2	2
Athamanta sicula L.		Apiaceae	S-Medit.	H	-	13	Gypsovag	31	2	2.38462	0.767948	3.5	2
Atractylis cancellata L.		Asteraceae	S-Medit.	T	-	6	Gypsovag	14	2	2.33333	0.516398	-	2
Atriplex halimus L.		Chenopodiaceae	Medit.	P	-	14	Gypsovag	23	2	1.64286	0.633324	2	2
Avena barbata Pott ex Link		Poaceae	Medit.	T	-	9	Gypsovag	17	2	1.88889	0.333333	2	2
Avena sterilis L.		Poaceae	Medit.	T	-	7	Gypsovag	12	2	1.71429	0.48795	2	2
Bellardia latifolia (L.) Cuatrec.	Parentucellia latifolia (L.) Caruel	Orobanchaceae	Euri-Medit.	T	-	8	Gypsovag	15	2	1.875	0.834523	1	2
Bellevalia dubia (Guss.) Kunth		Asparagaceae	Medit.	G	-	9	Gypsovag	15	2	1.66667	0.5	-	2
Bellevalia romana (L.) Sweet		Asparagaceae	Medit.	G	-	9	Gypsovag	18	2	2	0.5	2	2
Biarum tenuifolium (L.) Schott subsp. tenuifolium		Araceae	Medit.	G	-	5	Gypsovag	10	2	2	0	2	2
Biscutella maritima Ten.		Brassicaceae	Endem.	T	-	8	Gypsovag	16	2	2	0.534522	-	2
Bituminaria bituminosa (L.) C.H.Stirton	Psoralea bituminosa L.	Fabaceae	Euri-Medit.	H	-	10	Gypsovag	18	2	1.8	0.421637	1.5	2
Bupleurum tenuissimum L.		Apiaceae	Euri-Medit.	T	-	6	Gypsovag	13	2	2.16667	0.752773	1	2
Calendula arvensis (Vaill.) L.		Asteraceae	Euri-Medit.	T	-	11	Gypsovag	19	2	1.72727	0.467099	2	2
Calendula suffruticosa Vahl subsp. fulgida (Raf.) Ohle		Asteraceae	S-Medit.	Ch	-	10	Gypsovag	17	2	1.7	0.483046	-	2
Campanula erinus L.		Campanulaceae	Medit.	T	-	16	Gypsovag	36	2	2.25	0.57735	2	2
Capnophyllum peregrinum (L.) Lange	Tordylium peregrinum L., Krubera peregrina (L.) Hoffm.	Apiaceae	Medit.	T	-	10	Gypsovag	18	2	1.8	0.788811	-	2
Capparis spinosa L.	Capparis spinosa L. subsp. spinosa var. spinosa	Capparaceae	Eurasiat. s.l.	NP	-	12	Gypsovag	23	2	1.91667	0.668558	1.5	2
Carduus argyroa Biv.		Asteraceae	Medit.	T	-	7	Gypsovag	14	2	2	0.57735	-	2
Carex distachya Desf.		Cyperaceae	Medit.	H	-	7	Gypsovag	14	2	2	0.57735	2	2
Carlina lanata L.		Asteraceae	Medit.	T	-	8	Gypsovag	15	2	1.875	0.353553	-	2
Carlina sicula Ten.		Asteraceae	S-Medit.	H	-	9	Gypsovag	18	2	2	0	-	2
Carthamus caeruleus L.	Carduncellus coeruleus (L.) DC.	Asteraceae	S-Medit.	H	-	7	Gypsovag	14	2	2	0.57735	-	2
Carthamus pinnatus Desf.		Asteraceae	S-Medit.	H	-	8	Gypsovag	14	2	1.75	0.707107	-	2
Catananche lutea L.		Asteraceae	S-Medit.	T	-	12	Gypsovag	22	2	1.83333	0.717741	2	2
Catapodium rigidum (L.) C.E.Hubb. subsp. rigidum		Poaceae	Euri-Medit.	T	-	10	Gypsovag	20	2	2	0	2	2
Centaurea solstitialis L. subsp. schouwii (DC.) Dostál		Asteraceae	Endem.	H	-	12	Gypsovag	23	2	1.91667	0.668558	1.5	2
Centranthus ruber (L.) DC.		Caprifoliaceae	Medit.	Ch	-	12	Gypsovag	22	2	1.83333	0.57735	2	2
Cerinthe major L.		Boraginaceae	Medit.	T	-	9	Gypsovag	15	2	1.66667	0.5	1.5	2
Chamaerops humilis L.		Arecaceae	Medit.	NP	-	9	Gypsovag	16	2	1.77778	0.666667	-	2
Charybdis pancration (Steinh.) Speta	Urginea maritima sensu Auct.	Asparagaceae	Medit.	G	-	12	Gypsovag	25	2	2.08333	0.514929	2	2
Cichorium intybus L.		Asteraceae	Widespread	H	-	9	Gypsovag	16	2	1.77778	0.440959	2	2
Cistus creticus L. subsp. creticus		Cistaceae	Medit.	NP	-	13	Gypsovag	22	2	1.69231	0.480384	1.5	2
Cistus creticus L. subsp. eriocephalus (Viv.) Greuter & Burdet		Cistaceae	Medit.	NP	-	6	Gypsovag	10	2	1.66667	0.516398	2	1.5
Clinopodium nepeta (L.) Kuntze subsp. nepeta	Calamintha nepeta (L.) Savi subsp. nepeta	Lamiaceae	Euri-Medit.	Ch	-	11	Gypsovag	18	2	1.63636	0.504525	2	2
Colchicum bivonae Guss.		Colchicaceae	Endem.	G	-	8	Gypsovag	16	2	2	0.534522	-	2
Colchicum cupanii Guss.		Colchicaceae	Endem.	G	-	6	Gypsovag	12	2	2	0.632456	-	2
Convolvulus althaeoides L.		Convolvulaceae	Medit.	H	-	9	Gypsovag	16	2	1.77778	0.440959	1.5	2
Convolvulus cantabrica L.		Convolvulaceae	Euri-Medit.	H	-	8	Gypsovag	18	2	2.25	0.46291	2	2
Coronilla valentina L. subsp. valentina		Fabaceae	S-Medit.	NP	-	10	Gypsovag	19	2	1.9	0.316228	2	2
Crassula tillaea Lest.-Garl.	Tillaea muscosa L.	Crassulaceae	Medit.	T	-	5	Gypsovag	10	2	2	0.707107	-	2
Crepis bursifolia L.		Asteraceae	Medit.	H	-	9	Gypsovag	15	2	1.66667	0.5	1	2
Crepis vesicaria L. subsp. hyemalis (Biv.) Babc.		Asteraceae	Endem.	T	-	10	Gypsovag	18	2	1.8	0.421637	1.5	2
Crocus longiflorus Raf.		Iridaceae	Endem.	G	-	10	Gypsovag	17	2	1.7	0.483046	-	2
Crupina crupinastrum (Moris) Vis.		Asteraceae	Medit.	T	-	8	Gypsovag	17	2	2.125	0.64087	-	2
Cymbalaria pubescens (J.Presl & C.Presl) Cufod.		Plantaginaceae	Endem.	Ch	-	10	Gypsovag	18	2	1.8	0.632456	-	2
Cynoglossum clandestinum Desf.		Boraginaceae	Medit.	H	-	5	Gypsovag	11	2	2.2	0.83666	-	2
Cytisus infestus (C.Presl) Guss. subsp. infestus	Calicotome infesta (C.Presl) Guss. subsp. infesta	Fabaceae	Medit.	P	-	12	Gypsovag	23	2	1.91667	0.514929	2	2
Cytisus spinosus (L.) Lam.	Calicotome spinosa (L.) Link	Fabaceae	Medit.	P	-	5	Gypsovag	12	2	2.4	1.51658	3.5	2
Dactylis glomerata L. subsp. hispanica (Roth) Nyman	Dactylis hispanica Roth.	Poaceae	Medit.	H	-	9	Gypsovag	17	2	1.88889	0.333333	1.5	2
Daphne gnidium L.		Thymelaeaceae	Medit.	P	-	10	Gypsovag	22	2	2.2	0.421637	-	2
Daucus muricatus (L.) L.		Apiaceae	Medit.	T	-	8	Gypsovag	18	2	2.25	0.707107	-	2
Dianthus rupicola Biv. subsp. rupicola		Caryophyllaceae	Endem.	Ch	LC	10	Gypsovag	17	2	1.7	0.483046	-	2
Dittrichia viscosa (L.) Greuter		Asteraceae	Euri-Medit.	H	-	8	Gypsovag	15	2	1.875	0.353553	2	2
Echium italicum L. subsp. siculum (Lacaita) Greuter & Burdet		Boraginaceae	Endem.	H	-	7	Gypsovag	14	2	2	0	-	2
Elaeoselinum asclepium (L.) Bertol. subsp. asclepium		Apiaceae	Medit.	H	-	7	Gypsovag	16	2	2.28571	0.48795	2	2
Erica multiflora L.		Ericaceae	Medit.	NP	-	10	Gypsovag	20	2	2	0.816497	-	2
Eryngium bocconei Lam.		Apiaceae	Endem.	H	-	9	Gypsovag	19	2	2.11111	0.600925	-	2
Eryngium campestre L.		Apiaceae	Euri-Medit.	H	-	10	Gypsovag	17	2	1.7	0.674949	1	2
Euphorbia bivonae Steud.		Euphorbiaceae	S-Medit.	NP	-	10	Gypsovag	17	2	1.7	0.674949	-	2
Euphorbia characias L. subsp. characias		Euphorbiaceae	Medit.	NP	-	11	Gypsovag	18	2	1.63636	0.504525	2	2
Euphorbia dendroides L.		Euphorbiaceae	Medit.	NP	-	11	Gypsovag	24	2	2.18182	0.603023	-	2
Euphorbia helioscopia L.		Euphorbiaceae	Widespread	T	-	9	Gypsovag	16	2	1.77778	0.440959	2	2
Euphorbia rigida M.Bieb.		Euphorbiaceae	Europ.	Ch	-	7	Gypsovag	13	2	1.85714	0.690066	-	2
Fedia graciliflora Fischer & C.A.Meyer	Fedia cornucopiae (L.) Gaertner	Caprifoliaceae	Medit.	T	-	6	Gypsovag	12	2	2	0	-	2
Ferula communis L.		Apiaceae	Medit.	H	-	11	Gypsovag	20	2	1.81818	0.40452	2	2
Festuca ciliata Gouan	Vulpia ciliata Dumort.	Poaceae	Widespread	T	-	9	Gypsovag	18	2	2	0.5	2	2
Ficus carica L. var. caprificus Risso		Moraceae	Medit.	P	-	9	Gypsovag	17	2	1.88889	0.600925	-	2
Filago eriocephala Guss.		Asteraceae	Medit.	T	-	8	Gypsovag	17	2	2.125	0.991031	-	2
Filago pygmaea L.	Evax pygmaea (L.) Brot.	Asteraceae	Medit.	T	-	7	Gypsovag	12	2	1.71429	0.48795	-	2
Foeniculum vulgare L. subsp. piperitum (Ucria) Grande		Apiaceae	Medit.	H	-	8	Gypsovag	17	2	2.125	0.64087	-	2
Frankenia hirsuta L.		Frankeniaceae	Medit.	Ch	-	5	Gypsovag	9	2	1.8	0.447214	-	2
Fumana arabica (L.) Spach		Cistaceae	Medit.	Ch	-	5	Gypsovag	12	2	2.4	0.547723	-	2
Fumana thymifolia (L.) Spach subsp. thymifolia		Cistaceae	Medit.	Ch	-	9	Gypsovag	17	2	1.88889	0.781736	2	2
Galactites tomentosus Moench	Galactites elegans (All.) Soldano	Asteraceae	Medit.	H	-	10	Gypsovag	18	2	1.8	0.421637	1.5	2
Hainardia cylindrica (Willd.) Greuter		Poaceae	Euri-Medit.	T	-	7	Gypsovag	14	2	2	0.816497	1.5	2
Hedypnois rhagadioloides (L.) F.W.Schmidt	Hedypnois cretica (L.) Dum.-Cours.	Asteraceae	Medit.	T	-	6	Gypsovag	12	2	2	0	-	2
Helianthemum salicifolium (L.) Mill.		Cistaceae	Euri-Medit.	T	-	10	Gypsovag	18	2	1.8	0.632456	1.5	2
Helichrysum italicum (Roth) G.Don subsp. italicum		Asteraceae	Europ.	Ch	-	8	Gypsovag	14	2	1.75	0.46291	2	2
Helictotrichon cincinnatum (Ten.) Röser		Poaceae	S-Medit.	H	-	7	Gypsovag	13	2	1.85714	0.690066	-	2
Helminthotheca aculeata (Vahl) Lack	Picris aculeata Vahl	Asteraceae	Medit.	H	-	6	Gypsovag	14	2	2.33333	0.516398	-	2
Himantoglossum robertianum (Loisel.) P.Delforge	Barlia robertiana (Loisel.) Greuter	Orchidaceae	Medit.	G	-	11	Gypsovag	23	2	2.09091	0.53936	2	2
Hippocrepis comosa L. subsp. comosa		Fabaceae	Europ.	H	-	5	Gypsovag	10	2	2	0	2	2
Hordeum hystrix Roth	Hordeum marinum subsp. gussoneanum (Parl.) K. Richt.	Poaceae	Medit.	T	-	5	Gypsovag	11	2	2.2	0.83666	-	2
Hordeum leporinum Link		Poaceae	Euri-Medit.	T	-	7	Gypsovag	15	2	2.14286	0.377964	2	2
Hyparrhenia sinaica (Delile) Llauradó ex G. López		Poaceae	S-Medit.	H	-	15	Gypsovag	32	2	2.13333	0.63994	2.5	2
Hypochaeris achyrophorus L.		Asteraceae	Medit.	T	-	15	Gypsovag	31	2	2.06667	0.457738	2	2
Iris pseudopumila Tineo		Iridaceae	Endem.	G	-	11	Gypsovag	22	2	2	0.632456	-	2
Jacobaea delphiniifolia (Vahl) Pelser & Veldkamp	Senecio delphinifolius Vahl	Asteraceae	S-Medit.	T	-	5	Gypsovag	10	2	2	0.707107	-	2
Juniperus deltoides R.P.Adams	uniperus oxycedrus subsp. deltoides (R.P. Adams) N.G. Passal.	Cupressaceae	Medit.	P	-	4	Gypsovag	7	2	1.75	0.5	2	1
Juniperus turbinata Guss.		Cupressaceae	Medit.	P	-	7	Gypsovag	13	2	1.85714	0.690066	-	2
Juno planifolia (Mill.) Asch.	Iris planifolia (Mill.) Dur. & Schinz	Iridaceae	S-Medit.	G	-	7	Gypsovag	14	2	2	0.57735	-	2
Klasea flavescens (L.) Holub subsp. cichoracea (L.) Greuter		Asteraceae	Endem.	H	-	11	Gypsovag	25	2	2.27273	1.19087	3	2
Kundmannia sicula (L.) DC.		Apiaceae	Medit.	H	-	7	Gypsovag	15	2	2.14286	0.690066	-	2
Lagurus ovatus L. subsp. ovatus		Poaceae	Euri-Medit.	T	-	9	Gypsovag	16	2	1.77778	0.440959	2	2
Lathyrus odoratus L.		Fabaceae	Endem.	T	-	13	Gypsovag	21	2	1.61538	0.50637	2	2
Limonium calcarae (Tod. ex Janka) Pignatti		Plumbaginaceae	Endem.	H	CR	10	Gypsovag	23	2	2.3	1.33749	-	2
Linaria reflexa (L.) Desf. subsp. reflexa		Plantaginaceae	S-Medit.	T	-	8	Gypsovag	15	2	1.875	0.353553	-	2
Linum strictum L.		Linaceae	Medit.	T	-	14	Gypsovag	30	2	2.14286	0.534522	2	2
Lobularia maritima (L.) Desv.		Brassicaceae	Medit.	Ch	-	8	Gypsovag	14	2	1.75	0.46291	1	2
Logfia gallica (L.) Cosson & Germ.	Filago gallica L.	Asteraceae	Euri-Medit.	T	-	10	Gypsovag	16	2	1.6	0.516398	1	2
Lolium multiflorum Lam. subsp. gaudinii (Parl.) Schinz & R.Keller		Poaceae	Euri-Medit.	T	-	6	Gypsovag	12	2	2	0.632456	-	2
Lolium rigidum Gaudin subsp. rigidum		Poaceae	Widespread	T	-	7	Gypsovag	13	2	1.85714	0.377964	-	2
Lomelosia cretica (L.) Greuter & Burdet		Caprifoliaceae	Medit.	Ch	-	11	Gypsovag	23	2	2.09091	0.53936	2	2
Loncomelos narbonensis (L.) Raf.	Ornitogalum narbonense L.	Asparagaceae	Euri-Medit.	G	-	7	Gypsovag	13	2	1.85714	0.690066	1	2
Lonicera implexa Aiton subsp. implexa		Caprifoliaceae	Medit.	P	-	8	Gypsovag	15	2	1.875	0.353553	2	2
Lotus cytisoides L.		Fabaceae	Medit.	Ch	-	8	Gypsovag	14	2	1.75	0.46291	-	2
Malva agrigentina (Tineo) Soldano, Banfi & Galasso	Lavatera agrigentina Tineo	Malvaceae	Endem.	NP	-	10	Gypsovag	23	2	2.3	1.33749	-	2
Mandragora autumnalis Bertol.		Solanaceae	Medit.	H	-	7	Gypsovag	16	2	2.28571	0.755929	-	2
Medicago minima (L.) Bartal.		Fabaceae	Euri-Medit.	T	-	5	Gypsovag	11	2	2.2	0.83666	2	2.5
Micromeria graeca (L.) Benth. ex Rchb. subsp. graeca		Lamiaceae	Medit.	Ch	-	10	Gypsovag	18	2	1.8	0.632456	1.5	2
Micromeria graeca (L.) Benth. ex Rchb. subsp. tenuifolia (Ten.) Nyman		Lamiaceae	Endem.	Ch	-	5	Gypsovag	10	2	2	0.707107	2	2
Moraea sisyrinchium (L.) Ker. Gawl.	Gynandriris sisyrinchium (L.) Parl.	Iridaceae	Medit.	G	-	9	Gypsovag	19	2	2.11111	0.600925	-	2
Muscari commutatum Guss.		Asparagaceae	Medit.	G	-	7	Gypsovag	15	2	2.14286	0.690066	-	2
Narcissus obsoletus (Haw.) Steud.	Narcissus serotinus auct.	Amaryllidaceae	Medit.	G	-	7	Gypsovag	15	2	2.14286	0.690066	-	2
Narcissus tazetta L. subsp. tazetta		Amaryllidaceae	Medit.	G	-	8	Gypsovag	15	2	1.875	0.64087	1	2
Nigella damascena L.		Ranunculaceae	Euri-Medit.	T	-	9	Gypsovag	16	2	1.77778	0.440959	2	2
Odontites rigidifolius (Biv.) Benth.		Orobanchaceae	Endem.	T	-	5	Gypsovag	11	2	2.2	0.83666	-	2
Olea europaea L. var. sylvestris Brot.		Oleaceae	Medit.	P	-	11	Gypsovag	21	2	1.90909	0.53936	-	2
Oloptum miliaceum (L.) Röser & Hamasha	Oryzopsis miliacea (L.) Asch.; Piptatherum miliaceum (L.) Cosson subsp. Miliaceum	Poaceae	Medit.	H	-	8	Gypsovag	14	2	1.75	0.46291	1	2
Onobrychis caput-galli (L.) Lam.		Fabaceae	Medit.	T	-	7	Gypsovag	17	2	2.42857	0.534522	2	2.5
Ononis oligophylla Ten.		Fabaceae	Endem.	T	-	10	Gypsovag	19	2	1.9	0.875595	1.5	2
Ononis ornithopodioides L.		Fabaceae	Medit.	T	-	5	Gypsovag	12	2	2.4	1.51658	3.5	2
Ononis pusilla L.		Fabaceae	Euri-Medit.	H	-	4	Gypsovag	8	2	2	0.816497	3	2
Ononis rotundifolia L.		Fabaceae	Medit.	H	-	5	Gypsovag	12	2	2.4	1.14018	2	2.5
Onopordum horridum Viv.	Onopordum illyricum L. subsp. horridum (Viv.) Franco	Asteraceae	Medit.	H	-	6	Gypsovag	10	2	1.66667	0.516398	-	2
Ophrys bertolonii Moretti		Orchidaceae	Medit.	G	-	9	Gypsovag	17	2	1.88889	0.600925	2	2
Ophrys bombyliflora Link		Orchidaceae	Medit.	G	-	9	Gypsovag	17	2	1.88889	0.600925	2	2
Ophrys exaltata Ten.		Orchidaceae	Endem.	G	-	5	Gypsovag	9	2	1.8	0.447214	-	2
Ophrys fusca Link		Orchidaceae	Medit.	G	-	12	Gypsovag	21	2	1.75	0.621582	1	2
Ophrys garganica O.Danesch & E.Danesch	Ophrys passionis Sennen subsp. garganica E. Nelson ex H. Baumann & R. Lorenz 2005	Orchidaceae	Endem.	G	-	6	Gypsovag	12	2	2	0.632456	-	2
Ophrys incubacea Bianca		Orchidaceae	Medit.	G	-	8	Gypsovag	15	2	1.875	0.64087	2	2
Ophrys lutea Cav. subsp. lutea		Orchidaceae	Medit.	G	-	9	Gypsovag	16	2	1.77778	0.666667	1	2
Ophrys lutea Cav. subsp. minor (Tod.) O.Danesch & E.Danesch.		Orchidaceae	Medit.	G	-	8	Gypsovag	15	2	1.875	0.64087	-	2
Ophrys oxyrrhynchos Tod.		Orchidaceae	Endem.	G	-	8	Gypsovag	13	2	1.625	0.517549	-	2
Ophrys panormitana (Tod.) Soó	Ophrys sphegodes Mill. subsp. panormitana (Tod.) Kreutz	Orchidaceae	Endem.	G	-	6	Gypsovag	11	2	1.83333	0.408248	-	2
Ophrys speculum Link		Orchidaceae	Medit.	G	-	7	Gypsovag	13	2	1.85714	0.690066	-	2
Ophrys tenthredinifera Wìlld. subsp. tenthredinifera		Orchidaceae	Medit.	G	-	8	Gypsovag	14	2	1.75	0.46291	2	2
Orchis anthropophora (L.) All.		Orchidaceae	Medit.	G	-	11	Gypsovag	20	2	1.81818	0.40452	2	2
Orchis italica Poir.		Orchidaceae	Medit.	G	-	8	Gypsovag	15	2	1.875	0.64087	2	2
Osyris alba L.		Santalaceae	Medit.	NP	-	11	Gypsovag	19	2	1.72727	0.467099	1.5	2
Pallenis spinosa (L.) Cass. subsp. spinosa		Asteraceae	Euri-Medit.	T	-	9	Gypsovag	17	2	1.88889	0.600925	2	2
Petrorhagia saxifraga (L.) Link		Caryophyllaceae	Europ.	H	-	8	Gypsovag	14	2	1.75	0.707107	1.5	2
Phedimus stellatus (L.) Raf.	Sedum stellatum L.	Crassulaceae	Medit.	T	-	13	Gypsovag	32	2	2.46154	0.877058	3.5	2
Phillyrea latifolia L.		Oleaceae	Medit.	P	-	16	Gypsovag	29	2	1.8125	0.655108	2	2
Phlomis fruticosa L.		Lamiaceae	Medit.	NP	-	11	Gypsovag	21	2	1.90909	0.700649	1	2
Phlomis herba-venti L.		Lamiaceae	Medit.	H	-	7	Gypsovag	15	2	2.14286	0.690066	-	2
Picris hieracioides L.		Asteraceae	Eurasiat. s.l.	H	-	9	Gypsovag	15	2	1.66667	0.5	1.5	2
Pimpinella anisoides V.Brig.		Apiaceae	Endem.	H	-	9	Gypsovag	16	2	1.77778	0.440959	-	2
Pistacia lentiscus L.		Anacardiaceae	Medit.	P	-	16	Gypsovag	29	2	1.8125	0.543906	2	2
Pistacia terebinthus L.		Anacardiaceae	Euri-Medit.	P	-	10	Gypsovag	18	2	1.8	0.788811	3	2
Plantago coronopus L.		Plantaginaceae	Euri-Medit.	H	-	7	Gypsovag	15	2	2.14286	0.690066	1	2
Poa bulbosa L.		Poaceae	Eurasiat. s.l.	H	-	8	Gypsovag	15	2	1.875	0.64087	2	2
Podospermum canum C.A.Mey.	Scorzonera cana (C.A.Mey.) Griseb.	Asteraceae	Europ.	H	-	13	Gypsovag	27	2	2.07692	0.862316	1	3
Polypogon monspeliensis (L.) Desf.		Poaceae	Widespread	T	-	6	Gypsovag	12	2	2	0.894427	1	2
Prospero autumnale (L.) Speta	Scilla autumnalis L.	Asparagaceae	Euri-Medit.	G	-	9	Gypsovag	18	2	2	0.5	2	2
Pyrus spinosa Forssk.	Pyrus amygdaliformis Vill.	Rosaceae	Europ.	P	-	6	Gypsovag	11	2	1.83333	0.408248	-	2
Quercus ilex L.		Fagaceae	Medit.	P	-	17	Gypsovag	32	2	1.88235	0.485071	2	2
Ranunculus bullatus L.		Ranunculaceae	Medit.	H	-	9	Gypsovag	19	2	2.11111	0.781736	-	2
Reseda alba L.		Resedaceae	Medit.	H	-	10	Gypsovag	19	2	1.9	0.567646	2	2
Reseda luteola L.		Resedaceae	Eurasiat. s.l.	H	-	10	Gypsovag	20	2	2	0.666667	2.5	2
Rhamnus alaternus L. subsp. alaternus		Rhamnaceae	Medit.	P	-	10	Gypsovag	19	2	1.9	0.316228	2	2
Rhamnus saxatilis Jacq.		Rhamnaceae	Europ.	P	-	4	Gypsovag	10	2	2.5	1.73205	3	2
Ridolfia segetum (Guss.) Moris		Apiaceae	Medit.	T	-	7	Gypsovag	14	2	2	0.816497	-	2
Romulea bulbocodium (L.) Sebast. & Mauri		Iridaceae	Medit.	G	-	9	Gypsovag	16	2	1.77778	0.440959	1	2
Rosmarinus officinalis L.		Lamiaceae	Medit.	NP	-	9	Gypsovag	18	2	2	0.866025	1	2
Rostraria hispida (Savi) Dogan	Lophochloa hispida (Savi) Pignatti	Poaceae	S-Medit.	T	-	5	Gypsovag	10	2	2	0	-	2
Rumex thyrsoides Desf.		Polygonaceae	Medit.	H	-	8	Gypsovag	15	2	1.875	0.353553	-	2
Ruta chalepensis L.		Rutaceae	Medit.	Ch	-	9	Gypsovag	16	2	1.77778	0.440959	1	2
Salsola agrigentina Guss.	Salsola vermiculata auct fl sic.	Chenopodiaceae	Endem.	NP	-	7	Gypsovag	16	2	2.28571	1.1127	-	2
Salsola oppositifolia Desf.	Salsola verticillata Auct.	Chenopodiaceae	S-Medit.	NP	-	8	Gypsovag	17	2	2.125	0.834523	-	2
Salvia viridis L.		Lamiaceae	Medit.	T	-	7	Gypsovag	16	2	2.28571	1.1127	-	2
Saxifraga tridactylites L.		Saxifragaceae	Eurasiat. s.l.	T	-	9	Gypsovag	16	2	1.77778	0.666667	2	2
Scolymus grandiflorus Desf.		Asteraceae	S-Medit.	H	-	7	Gypsovag	13	2	1.85714	0.377964	-	2
Scorzonera deliciosa Guss.		Asteraceae	S-Medit.	G	-	7	Gypsovag	15	2	2.14286	0.690066	-	2
Sedum dasyphyllum L.		Crassulaceae	Euri-Medit.	Ch	-	16	Gypsovag	33	2	2.0625	0.25	2	2
Sedum hispanicum L.		Crassulaceae	Europ.	T	-	15	Gypsovag	33	2	2.2	0.861892	2	2
Sedum rupestre L.		Crassulaceae	Europ.	Ch	-	5	Gypsovag	9	2	1.8	0.447214	2	2
Sedum sediforme (Jacq.) Pau		Crassulaceae	Medit.	Ch	-	14	Gypsovag	32	2	2.28571	0.726273	2	2
Serapias vomeracea (Burm.f.) Briq.		Orchidaceae	Euri-Medit.	G	-	9	Gypsovag	15	2	1.66667	0.5	1	2
Seseli tortuosum L.		Apiaceae	Medit.	H	-	6	Gypsovag	13	2	2.16667	0.752773	-	2
Silene colorata Poir.		Caryophyllaceae	Medit.	T	-	11	Gypsovag	24	2	2.18182	0.603023	1	2
Silene fruticosa L.		Caryophyllaceae	Medit.	Ch	-	11	Gypsovag	24	2	2.18182	0.603023	-	2
Silene fuscata Brot.		Caryophyllaceae	Medit.	T	-	7	Gypsovag	12	2	1.71429	0.48795	1.5	2
Sonchus oleraceus L.		Asteraceae	Eurasiat. s.l.	T	-	8	Gypsovag	16	2	2	0	2	2
Stachys major (L.) Bartolucci & Peruzzi	Prasium majus L.	Lamiaceae	Medit.	Ch	-	8	Gypsovag	15	2	1.875	0.353553	-	2
Stipellula capensis (Thunb.) Röser & Hamasha	Stipa capensis Thunb.	Poaceae	Medit.	T	-	12	Gypsovag	25	2	2.08333	0.514929	2	2
Tamarix canariensis Willd.		Tamaricaceae	Medit.	P	-	3	Gypsovag	8	2	2.66667	1.1547	-	2
Teucrium capitatum L. subsp. capitatum	Teucrium polium subsp. capitatum (L.) Arcang.	Lamiaceae	Medit.	Ch	-	9	Gypsovag	20	2	2.22222	0.666667	2	2.5
Teucrium chamaedrys L. subsp. chamaedrys		Lamiaceae	Euri-Medit.	Ch	-	7	Gypsovag	12	2	1.71429	0.48795	2	2
Teucrium flavum L.		Lamiaceae	Medit.	Ch	-	10	Gypsovag	20	2	2	0.471405	2.5	2
Teucrium fruticans L.		Lamiaceae	Medit.	NP	-	12	Gypsovag	23	2	1.91667	0.514929	2	2
Thapsia garganica L. subsp. garganica		Apiaceae	S-Medit.	H	-	7	Gypsovag	14	2	2	0.57735	-	2
Thesium humile Vahl		Santalaceae	Medit.	T	-	5	Gypsovag	11	2	2.2	0.83666	2	2.5
Thymus spinulosus Ten.		Lamiaceae	Endem.	Ch	-	10	Gypsovag	23	2	2.3	0.674949	2	2
Tordylium apulum L.		Apiaceae	Medit.	T	-	9	Gypsovag	17	2	1.88889	0.600925	2	2
Trachynia distachya (L.) Link	Brachypodium distachyum (L.) Beauv.	Poaceae	Medit.	T	-	9	Gypsovag	19	2	2.11111	0.600925	2	2
Tragopogon porrifolius L. subsp. cupanii (DC.) I.B.K.Richardson		Asteraceae	Euri-Medit.	H	-	7	Gypsovag	13	2	1.85714	0.690066	-	2
Trifolium angustifolium L.		Fabaceae	Euri-Medit.	T	-	7	Gypsovag	13	2	1.85714	0.377964	2	2
Trifolium scabrum L.		Fabaceae	Euri-Medit.	T	-	8	Gypsovag	14	2	1.75	0.46291	2	2
Trifolium stellatum L.		Fabaceae	Euri-Medit.	T	-	9	Gypsovag	18	2	2	0.5	2	2
Tripodion tetraphyllum (L.) Fourr.	Physanthyllis tetraphylla (L.) Boiss.)	Fabaceae	Medit.	T	-	7	Gypsovag	14	2	2	0	-	2
Trisetaria aurea (Ten.) Pignatti		Poaceae	Medit.	T	-	7	Gypsovag	14	2	2	0.57735	-	2
Triticum vagans (Jord.& Fourr.) Greuter	Aegilops geniculata Roth, Triticum ovatum (L.) Raspail	Poaceae	Medit.	T	-	12	Gypsovag	25	2	2.08333	0.514929	2	2
Umbilicus horizontalis (Guss.) DC.		Crassulaceae	Medit.	G	-	8	Gypsovag	13	2	1.625	0.517549	-	2
Urospermum dalechampii (L.) F.W.Schmidt		Asteraceae	Euri-Medit.	H	-	9	Gypsovag	16	2	1.77778	0.440959	2	2
Urospermum picroides (L.) Scop. ex F.W.Schmidt		Asteraceae	Euri-Medit.	T	-	9	Gypsovag	15	2	1.66667	0.5	1	2
Valantia muralis L.		Rubiaceae	Medit.	T	-	11	Gypsovag	22	2	2	0.447214	1	2
Verbascum sinuatum L.		Scrophulariaceae	Euri-Medit.	H	-	8	Gypsovag	14	2	1.75	0.46291	2	2
Vicia narbonensis L.		Fabaceae	Euri-Medit.	T	-	12	Gypsovag	24	2	2	0.852803	2	2
Allium sardoum Moris		Amaryllidaceae	Medit.	G	-	1	Gypsovag	2	2	2	-	-	2
Biarum tenuifolium (L.) Schott subsp. abbreviatum (Schott) K.Richt.		Araceae	Medit.	G	-	1	Gypsovag	2	2	2	-	-	2
Brassica souliei (Batt.) Batt. subsp. amplexicaulis (Desf.) Greuter & Burdet		Brassicaceae	S-Medit.	T	-	3	Gypsovag	6	2	2	1	-	2
Cephalaria leucantha (L.) Roem. & Schult.		Caprifoliaceae	Medit.	H	-	3	Gypsovag	5	2	1.66667	0.57735	2	1
Chaenorhinum rubrifolium (Robill. & Castagne ex DC.) Fourr.		Plantaginaceae	Euri-Medit.	T	-	3	Gypsovag	5	2	1.66667	0.57735	-	2
Cistus salviifolius L.		Cistaceae	Medit.	NP	-	17	Gypsovag	26	2	1.52941	0.514496	1	2
Cleistogenes serotina (L.) Keng subsp. serotina	Festuca serotina L.	Poaceae	Medit.	H	-	3	Gypsovag	5	2	1.66667	0.57735	2	1
Crepis sancta (L.) Bornm. subsp. nemausensis (P.Fourn.) Babc.		Asteraceae	Medit.	T	-	1	Gypsovag	2	2	2	-	2	-
Emerus major Mill. subsp. emeroides (Boiss. & Spruner) Soldano & F.Conti		Fabaceae	Medit.	NP	-	5	Gypsovag	8	2	1.6	0.547723	2	1
Emerus major Mill. subsp. major		Fabaceae	Europ.	NP	-	5	Gypsovag	8	2	1.6	0.547723	2	1.5
Euphorbia seguieriana Neck.		Euphorbiaceae	Eurasiat. s.l.	H	-	1	Gypsovag	2	2	2	-	-	2
Fumana ericifolia Wallr.		Cistaceae	Medit.	Ch	-	3	Gypsovag	6	2	2	1	3	1.5
Gagea lacaitae A.Terracc.		Liliaceae	S-Medit.	G	-	3	Gypsovag	5	2	1.66667	0.57735	2	1.5
Hornungia petraea (L.) Rchb.		Brassicaceae	Euri-Medit.	T	-	5	Gypsovag	9	2	1.8	0.83666	3	1.5
Mantisalca duriaei (Spach) Briq. & Cavill.		Asteraceae	Medit.	T	-	3	Gypsovag	6	2	2	1	2	2
Matthiola valesiaca Gay	Matthiola fruticulosa (L.) Maire subsp. valesiaca (Gay) ex gaudin) P.W. Ball	Brassicaceae	Endem.	Ch	-	1	Gypsovag	2	2	2	-	-	2
Oncostema cerulea (Raf.) Speta	Scilla cupanii Guss.	Asparagaceae	Medit.	G	-	7	Gypsovag	11	2	1.57143	0.534522	-	2
Ornithogalum exscapum Ten.		Asparagaceae	Endem.	G	-	3	Gypsovag	5	2	1.66667	0.57735	2	1.5
Ornithogalum orthophyllum Ten.		Asparagaceae	Endem.	G	-	3	Gypsovag	5	2	1.66667	0.57735	2	1.5
Sabulina mediterranea (Ledeb. ex Link) Rchb.	Minuartia mediterranea (Link) K. Malý	Caryophyllaceae	Medit.	T	-	1	Gypsovag	2	2	2	-	2	-
Silene bellidifolia Jacq.		Caryophyllaceae	S-Medit.	T	-	3	Gypsovag	5	2	1.66667	0.57735	2	1.5
Smilax aspera L.		Smilacaeae	Medit.	NP	-	9	Gypsovag	14	2	1.55556	0.527046	2	1.5
Spergularia diandra (Guss.) Boiss.		Caryophyllaceae	S-Medit.	T	-	3	Gypsovag	5	2	1.66667	0.57735	-	2
Teucrium spinosum L.		Lamiaceae	S-Medit.	T	-	5	Gypsovag	11	2	2.2	1.30384	-	2
Brassica repanda (Willd.) DC.		Brassicaceae	Endem.	H	-	2	Gypsovag	4	2	2	1.41421	-	2
Campanula sibirica L.		Campanulaceae	Europ.	H	-	2	Gypsovag	4	2	2	1.41421	3	1
Fumana thymifolia (L.) Spach ex Webb subsp. laevis (Cav.) Molero & Rovira		Cistaceae	Medit.	Ch	-	4	Gypsovag	8	2	2	1.1547	-	2
Jacobaea lycopifolia (Poir.) Greuter & B. Nord.	Senecio lycopifolius Desf. ex Poir.	Asteraceae	Endem.	Ch	-	6	Gypsovag	13	2	2.16667	1.32916	-	2
Limonium opulentum (Lojac.) Brullo		Plumbaginaceae	Endem.	H	-	4	Gypsovag	8	2	2	1.1547	-	2
Onosma helvetica Boiss. em. Teppner		Boraginaceae	Europ.	Ch	-	2	Gypsovag	4	2	2	1.41421	3	1
Scabiosa parviflora Desf.		Caprifoliaceae	Endem.	T	-	8	Gypsovag	18	2	2.25	1.38873	-	2
Silene otites (L.) Wibel		Caryophyllaceae	Eurasiat. s.l.	H	-	2	Gypsovag	4	2	2	1.41421	3	1
Sternbergia lutea (L) Ker Gawl.		Amaryllidaceae	Medit.	G	-	8	Gypsovag	17	2	2.125	1.24642	1	3
Astragalus hamosus L.		Fabaceae	Medit.	T	-	17	Gypsovag	34	2	2	0.612372	2	2
Brassica nigra (L.) W.D.J.Koch		Brassicaceae	Medit.	T	-	12	Gypsovag	21	2	1.75	0.621582	1	2
Convolvulus arvensis L.		Convolvulaceae	Widespread	H	-	17	Gypsovag	27	2	1.58824	0.618347	1.5	2
Euphorbia pithyusa L. subsp. pithyusa		Euphorbiaceae	Medit.	NP	-	6	Gypsovag	10	2	1.66667	0.516398	-	2
Erodium malacoides (L.) L'Hér. subsp. malacoides		Geraniaceae	Medit.	T	-	16	Gypsovag	28	2	1.75	0.57735	1.5	2
Geranium rotundifolium L.		Geraniaceae	Eurasiat. s.l.	T	-	17	Gypsovag	28	2	1.64706	0.492592	1.5	2
Helichrysum microphyllum Cambess. subsp. tyrrhenicum Bacch., Brullo & Giusso	Helichrysum italicum (Roth) G. Don subsp. microphyllum (Willd.) Nyman	Asteraceae	Medit.	Ch	-	5	Gypsovag	10	2	2	0.707107	-	2
Lotus ornithopodioides L.		Fabaceae	Medit.	T	-	16	Gypsovag	27	2	1.6875	0.478714	2	2
Medicago orbicularis (L.) Bartal.		Fabaceae	Euri-Medit.	T	-	16	Gypsovag	28	2	1.75	0.57735	2	2
Plantago afra L.	Plantago psyllium L.	Plantaginaceae	Medit.	T	-	13	Gypsovag	25	2	1.92308	0.640513	2	2
Plantago lagopus L.		Plantaginaceae	Medit.	T	-	13	Gypsovag	23	2	1.76923	0.438529	1	2
Salvia verbenaca L.		Lamiaceae	Medit.	H	-	16	Gypsovag	29	2	1.8125	0.655108	2	2
Senecio vulgaris L.	Senecio vulgaris L. subsp. vulgaris	Asteraceae	Widespread	T	-	16	Gypsovag	26	2	1.625	0.619139	1.5	2
Stipa capensis Thunb.	Stipellula capensis (Thunb.) Röser & H.R.Hamasha	Poaceae	Medit.	T	-	14	Gypsovag	28	2	2	0.784465	1	2
Teucrium marum L.	Teucrium marum L. subsp. occidentale Mus, Mayol & Rossellò	Lamiaceae	Endem.	Ch	-	5	Gypsovag	11	2	2.2	0.447214	-	2
Veronica cymbalaria Bodard	Veronica cymbalaria Bodard subsp. cymbalaria	Scrophulariaceae	Euri-Medit.	T	-	16	Gypsovag	26	2	1.625	0.619139	1	2
Frankenia pulverulenta L.		Frankeniaceae	Medit.	T	-	4	Accidental	7	1.5	1.75	0.957427	-	1.5
Onosma echioides (L.) L. subsp. canescens (C.Presl) Peruzzi & N.G.Passal.		Boraginaceae	Endem.	Ch	-	8	Accidental	13	1.5	1.625	0.744024	-	1.5
Plantago sempervirens Crantz		Plantaginaceae	Medit.	Ch	-	2	Accidental	3	1.5	1.5	0.707107	2	1
Allium agrigentinum Brullo & Pavone		Amaryllidaceae	Endem.	G	-	6	Accidental	10	1.5	1.66667	0.816497	-	1.5
Allium obtusiflorum DC.		Amaryllidaceae	Endem.	G	-	6	Accidental	10	1.5	1.66667	0.816497	-	1.5
Dianthus graminifolius C.Presl		Caryophyllaceae	Endem.	Ch	-	4	Accidental	7	1.5	1.75	0.957427	-	1.5
Eryngium amethystinum L. var. amethystinum		Apiaceae	Medit.	H	-	8	Accidental	13	1.5	1.625	0.744024	1.5	1.5
Euphorbia maculata L.	Chamaesyce maculata (L.) Small	Euphorbiaceae	Widespread	T	-	8	Accidental	12	1.5	1.5	0.534522	1	2
Genista januensis Viv. subsp. januensis		Fabaceae	Europ.	NP	-	2	Accidental	3	1.5	1.5	0.707107	2	1
Knautia calycina (C.Presl) Guss.		Caprifoliaceae	Endem.	H	-	8	Accidental	12	1.5	1.5	0.534522	2	1
Knautia integrifolia (L.) Bertol.		Caprifoliaceae	Euri-Medit.	H	-	6	Accidental	10	1.5	1.66667	0.816497	1	2
Ophrys corsica Soleirol ex G.Foelsche & W.Foelsche	Ophrys lutea Cav. subsp. corsica (Soleirol ex G. Foelsche & W. Foelsche) Kreutz	Orchidaceae	Endem.	G	-	2	Accidental	3	1.5	1.5	0.707107	2	1
Ophrys crabronifera Mauri	Ophrys argolica subsp. crabronifera (Sebast. & Mauri) Faurh.	Orchidaceae	Endem.	G	-	2	Accidental	3	1.5	1.5	0.707107	2	1
Ophrys tenthredinifera Willd. subsp. neglecta (Parl.) E.G.Camus		Orchidaceae	Medit.	G	-	2	Accidental	3	1.5	1.5	0.707107	2	1
Phillyrea angustifolia L.		Oleaceae	Medit.	P	-	4	Accidental	6	1.5	1.5	0.57735	1.5	1.5
Sternbergia sicula Tineo ex Guss.		Amaryllidaceae	Medit.	G	-	4	Accidental	7	1.5	1.75	0.957427	-	1.5
Anthemis muricata (DC.) Guss.		Asteraceae	Endem.	T	-	7	Accidental	11	1	1.57143	0.9759	-	1
Arthrocnemum macrostachyum (Moric.) K.Koch	Arthrocnemum glaucum (Delile) Ung.-Sternb.	Amaranthaceae	Medit.	Ch	-	11	Accidental	11	1	1	0	1	1
Astragalus raphaelis Ferro		Fabaceae	Endem.	T	CR	7	Accidental	13	1	1.85714	1.21499	-	1
Aurinia sinuata (L.) Griseb.		Brassicaceae	Medit.	Ch	-	3	Accidental	4	1	1.33333	0.57735	1.5	1
Brassica rupestris Raf. subsp. rupestris		Brassicaceae	Endem.	Ch	-	10	Accidental	12	1	1.2	0.421637	2	1
Brassica villosa Biv. subsp. bivoniana (Mazzola & Raimondo) Raimondo & Mazzola		Brassicaceae	Endem.	Ch	-	9	Accidental	13	1	1.44444	0.726483	-	1
Cistus monspeliensis L.		Cistaceae	Medit.	NP	-	8	Accidental	11	1	1.375	0.517549	-	1
Clematis flammula L.		Ranunculaceae	Medit.	P	-	6	Accidental	8	1	1.33333	0.516398	1.5	1
Crepis lacera Ten.		Asteraceae	Endem.	H	-	4	Accidental	6	1	1.5	1	2	1
Crepis sprengeli Nicotra		Asteraceae	Endem.	H	-	5	Accidental	7	1	1.4	0.547723	-	1
Crocus biflorus Mill.		Iridaceae	Medit.	G	-	7	Accidental	10	1	1.42857	0.534522	2	1
Crupina vulgaris Cass.		Asteraceae	Euri-Medit.	T	-	3	Accidental	4	1	1.33333	0.57735	1.5	1
Delphinium emarginatum C.Presl		Ranunculaceae	Endem.	H	-	7	Accidental	9	1	1.28571	0.48795	-	1
Eryngium amethystinum L. var. siculum Lojac.		Apiaceae	Endem.	H	-	7	Accidental	10	1	1.42857	0.786796	1	1
Euphorbia papillaris (Boiss.) Raffaelli & Ricceri		Euphorbiaceae	Endem.	Ch	-	7	Accidental	6	1	0.857143	0.377964	-	1
Klasea flavescens (L.) Holub subsp. mucronata (Desf.) Cantó & Rivas Mart.		Asteraceae	S-Medit.	H	-	6	Accidental	8	1	1.33333	0.516398	-	1
Lavandula multifida L.		Lamiaceae	S-Medit.	Ch	-	5	Accidental	5	1	1	0	-	1
Ophrys mirabilis Geniez & Melki		Orchidaceae	Endem.	G	-	5	Accidental	8	1	1.6	0.894427	-	1
Orlaya grandiflora (L.) Hoffm.		Apiaceae	Europ.	T	-	3	Accidental	5	1	1.66667	1.1547	3	1
Paliurus spina-christi Mill.		Rhamnaceae	Europ.	P	-	4	Accidental	5	1	1.25	0.5	1.5	1
Pinus halepensis Mill.		Pinaceae	Medit.	P	-	12	Accidental	17	1	1.41667	0.514929	2	1
Saxifraga callosa Sm.		Saxifragaceae	Europ.	Ch	-	3	Accidental	5	1	1.66667	1.1547	2	1
Tripolium sorrentinoi (Tod.) Raimondo & Greuter	Aster sorrentinoi (Tod.) Lojac.)	Asteraceae	Endem.	Ch	VU	10	Accidental	16	1	1.6	1.07497	-	1
Vicia sicula (Raf.) Guss.		Fabaceae	Medit.	H	-	5	Accidental	9	1	1.8	1.09545	-	1
Malva arborea (L.) Webb & Berthel.	Lavatera arborea L.	Malvaceae	Medit.	NP	-	15	Accidental	22	1	1.46667	0.516398	1	2
